# Supplementary material for: The effects of COVID-19 on semen parameter values in healthy males: a single-centre, retrospective study
Source: PeerJ. 2025 Aug 29;13:e19864. doi: 10.7717/peerj.19864 (PMC12401025; doi:10.7717/peerj.19864)
Supplement: Supplemental Information 2 [file peerj-13-19864-s002.sps]

* Encoding: UTF-8.

DATASET ACTIVATE DataSet2.
DESCRIPTIVES VARIABLES=AGE
  /STATISTICS=MEAN STDDEV.

CROSSTABS
  /TABLES=NORMAL_ALL BY LASTSEMEN_NORMAL
  /FORMAT=AVALUE TABLES
  /CELLS=COUNT
  /COUNT ROUND CELL.

CROSSTABS
  /TABLES=VISC_FIRST BY VISCO_LASTSM
  /FORMAT=AVALUE TABLES
  /CELLS=COUNT
  /COUNT ROUND CELL.

CROSSTABS
  /TABLES=LIQ_TIME_FIRSTSM BY LIQ_TM_LASTSM
  /FORMAT=AVALUE TABLES
  /CELLS=COUNT
  /COUNT ROUND CELL.

CROSSTABS
  /TABLES=PSPERM_GR_FIRST BY PRO_MOT_GR_LAST
  /FORMAT=AVALUE TABLES
  /CELLS=COUNT
  /COUNT ROUND CELL.

CROSSTABS
  /TABLES=MORF_GR_FIRST BY MORF_GR_LAST
  /FORMAT=AVALUE TABLES
  /CELLS=COUNT
  /COUNT ROUND CELL.

EXAMINE VARIABLES=VOL_FIRST PH_FIRST CONC_FIRST TOTSPERM_NUM_FIRST MOT_FIRST TOTAL_MSS_FIRST 
    PSPERM_FIRST N_PSPERM_FIRST IM_SPERMC_FIRST PRO_MOT_FIRST N_P_MOT_FIRST IMM_FIRST MORF_FIRST
  /PLOT BOXPLOT NPPLOT
  /COMPARE GROUPS
  /STATISTICS DESCRIPTIVES
  /CINTERVAL 95
  /MISSING LISTWISE
  /NOTOTAL.

NPAR TESTS
  /M-W= VOL_LAST PH_LAST CONC_LAST TOTSPERM_NUM_LAST MOT_LAST TOTAL_MSS_LAST PSPERM_LAST 
    N_PSPERM_LAST IM_SPERMC_LAST PRO_MOT_LAST N_P_MOT_LAST IMM_LAST MORF_SON BY LASTSEMEN_NORMAL(1 2)
  /MISSING ANALYSIS.

EXAMINE VARIABLES=VOL_LAST PH_LAST CONC_LAST TOTSPERM_NUM_LAST MOT_LAST TOTAL_MSS_LAST PSPERM_LAST 
    N_PSPERM_LAST IM_SPERMC_LAST PRO_MOT_LAST N_P_MOT_LAST IMM_LAST MORF_SON BY LASTSEMEN_NORMAL
  /PLOT BOXPLOT NPPLOT
  /COMPARE GROUPS
  /STATISTICS DESCRIPTIVES
  /CINTERVAL 95
  /MISSING LISTWISE
  /NOTOTAL.
